# Supplementary material for: Inhibiting inflammation in adipocytes accelerates mammary tumor development in mice
Source: J Clin Invest. 2025 Jun 17;135(16):e187202. doi: 10.1172/JCI187202 (PMC12352902; doi:10.1172/JCI187202)
Supplement: Supporting data values [file jci-135-187202-s288.xlsx]

## Sheet: Fig. 1B
	Figure 1B	WT-MFP	RIDad-MFP
		1.489e-05	1.30751
		5.3274e-05	4.37728
		3.5418e-05	1.33274
		0.00044948	0.512808
			3.8918
			2.06006

## Sheet: Fig. 1C
	Figure 1C	WT-gWAT	RIDad-gWAT
		0	1.9826
		0.00014073	4.33315
		2.1344e-05	2.82832
		0.00010878	2.57104
			3.81578
			2.30676

## Sheet: Fig. 1G
	Figure 1G		WT-MFP					RIDad-MFP
		Tnf	1	1.21193	0.452019	1.14653		0.875302	3.21688	1.44304	0.515624	1.26609	2.74212
		Il1b	1	0.89922	0.962218	0.74163		0.632791	2.09675	0.90562	0.505542	1.46263	1.64454
		Ifng	1	2.08015	1.17355	0.514296		1.04364	3.62251	NA	1.08888	2.9346	2.41949
		Nos2	1	1.38982	0.898662	1.33405		0.793253	2.24418	1.38156	1.23713	1.02422	2.03518
		Il6	1	1.12809	1.25886	1.9765		1.34533	2.04247	4.18397	3.50183	1.15122	3.66746
		Ccl2	1.00045	0.696118	0.701904	1.37084		1.19329	2.57589	4.25738	3.52285	4.16282	4.01374
		Mrc1	1.00007	1.3606	1.47318	1.25831		1.06608	1.85993	1.46514	1.20298	1.45588	1.39342
		Mgl1	1.00111	0.738717	1.26025	1.3735		1.07959	0.903918	2.26081	1.76192	1.26577	1.3236
		Arg1	0.999994	1.23389	1.03003	1.32474		1.95601	2.21011	1.5346	1.62018	1.15122	1.50519
		Adgre1	1	1.33237	1.47437	1.33774		1.5078	2.25564	2.20772	1.77168	1.89963	2.14723

## Sheet: Fig. 1H
	Figure 1H		WT-gWAT					RIDad-gWAT
		Tnf	1.00225	0.487222	0.468836	0.213526		0.982372	2.00657	0.938438	1.03023	1.009	0.768605
		Il1b	1	0.530338	0.825755	0.591751		1.13236	2.36489	1.60694	1.45945	1.84525	0.796604
		Ifng	1.00026	0.843944	0.452523	0.397547		0.967091	2.13144	1.16209	1.13095	1.50694	1.51069
		Nos2	1.00172	0.750385	1.18678	0.462733		0.95896	1.09636	0.587049	1.29763	0.89744	1.74232
		Il6	1.00085	0.725241	0.645067	1.28441		1.198	0.900987	1.02637	1.94416	1.51711	1.67529
		Ccl2	3.08682	1.00157	1.38244	1.20871		1.96963	5.12356	3.10799	4.41459	5.77089	3.98329
		Mrc1	1.00144	1.33321	1.5155	0.658087		0.813242	1.22623	1.06419	1.42151	1.65134	1.09187
		Mgl1	1	0.882557	1.32073	0.950106		2.25086	1.48829	1.29746	1.58884	1.44035	2.4405
		Arg1	1.00471	1.06198	0.894675	0.437983		1.29453	2.76156	2.21243	1.89213	2.41874	1.86688
		Adgre1	1.0018	1.00619	1.30796	0.504541		1.45335	1.73561	1.58439	1.8119	2.02043	1.34911

## Sheet: Fig. 2B
	Figure 2B		Totoal Nuclie staining	Cleaved caspase-3-positive nuclei	% of Cleaved caspase-3-positive cells
		WT-1	49	14	28.5714
		WT-2	35	9	25.7143
		WT-3	35	10	28.5714
		WT-4	38	7	18.4211
		WT-5	35	7	20
		WT-6	42	12	28.5714
		RIDad-1	67	20	29.8507
		RIDad-2	35	11	31.4286
		RIDad-3	40	12	30
		RIDad-4	59	21	35.5932
		RIDad-5	70	22	31.4286
		RIDad-6	40	14	35

## Sheet: Fig. 2D
	Figure 2D		Totoal Nuclie staining	Cleaved caspase-3-positive nuclei	% of Cleaved caspase-3-positive cells
		WT-1	28	10	35.7143
		WT-2	28	9	32.1429
		WT-3	66	12	18.1818
		WT-4	39	15	38.4615
		WT-5	37	13	35.1351
		WT-6	31	13	41.9355
		RIDad-1	34	15	44.1176
		RIDad-2	45	22	48.8889
		RIDad-3	37	18	48.6486
		RIDad-4	35	17	48.5714
		RIDad-5	36	16	44.4444
		RIDad-6	33	15	45.4545

## Sheet: Fig. 2G
	Figure 2G	WT-MFP	RIDad-MFP	WT-gWAT	RIDad-gWAT
		4	13	6	13
		3	15	2	27
		3	23	5	21
		5	17	4	29
			8		23

## Sheet: Fig. 3B
	Figure 3B			Totoal Nuclie staining	CD163 Positive cells	% of CD163-positive cells
			WT-1	20	2	10
			WT-2	31	4	12.9032
			WT-3	28	5	17.8571
			WT-4	33	3	9.09091
			WT-5	32	7	21.875
			WT-6	38	6	15.7895
			WT-7	24	3	12.5
			WT-8	44	4	9.09091
			WT-9	38	5	13.1579
			WT-10	31	3	9.67742
			WT-11	20	2	10
			WT-12	38	4	10.5263
			WT-13	43	5	11.6279
			WT-14	37	4	10.8108
			WT-15	23	3	13.0435
			WT-16	24	3	12.5
			WT-17	28	4	14.2857
			WT-18	26	2	7.69231
			WT-19	32	4	12.5
			WT-20	37	4	10.8108
			WT-21	27	3	11.1111
			WT-22	21	1	4.7619
			WT-23	37	3	8.10811
			WT-24	42	3	7.14286
			WT-25	29	3	10.3448
			WT-26	43	4	9.30233
			WT-27	42	2	4.7619
			WT-28	41	6	14.6341
			RIDad-1	54	13	24.0741
			RIDad-2	46	13	28.2609
			RIDad-3	39	11	28.2051
			RIDad-4	47	11	23.4043
			RIDad-5	41	11	26.8293
			RIDad-6	48	14	29.1667
			RIDad-7	34	9	26.4706
			RIDad-8	46	9	19.5652
			RIDad-9	49	12	24.4898
			RIDad-10	38	11	28.9474
			RIDad-11	38	9	23.6842
			RIDad-12	49	11	22.449
			RIDad-13	49	12	24.4898
			RIDad-14	32	9	28.125
			RIDad-15	39	9	23.0769
			RIDad-16	40	11	27.5
			RIDad-17	39	10	25.641
			RIDad-18	27	8	29.6296
			RIDad-19	25	6	24
			RIDad-20	43	8	18.6047
			RIDad-21	31	8	25.8065

## Sheet: Fig. 3D
	Figure 3D		Totoal Nuclie staining	CD163 Positive cells	% of CD163-positive cells
		WT-1	31	3	9.67742
		WT-2	40	7	17.5
		WT-3	40	5	12.5
		WT-4	39	4	10.2564
		WT-5	32	4	12.5
		WT-6	34	4	11.7647
		WT-7	39	5	12.8205
		WT-8	39	6	15.3846
		WT-9	26	6	23.0769
		WT-10	24	4	16.6667
		WT-11	33	4	12.1212
		WT-12	34	6	17.6471
		WT-13	21	4	19.0476
		WT-14	42	5	11.9048
		WT-15	22	3	13.6364
		WT-16	39	5	12.8205
		WT-17	28	5	17.8571
		WT-18	20	3	15
		WT-19	36	7	19.4444
		WT-20	23	4	17.3913
		WT-21	35	5	14.2857
		WT-22	31	5	16.129
		WT-23	30	3	10
		WT-24	26	4	15.3846
		WT-25	38	6	15.7895
		WT-26	27	4	14.8148
		WT-27	21	3	14.2857
		WT-28	36	5	13.8889
		WT-29	18	2	11.1111
		RIDad-1	41	5	12.1951
		RIDad-2	26	4	15.3846
		RIDad-3	46	6	13.0435
		RIDad-4	44	10	22.7273
		RIDad-5	23	5	21.7391
		RIDad-6	44	7	15.9091
		RIDad-7	46	9	19.5652
		RIDad-8	31	5	16.129
		RIDad-9	34	7	20.5882
		RIDad-10	40	6	15
		RIDad-11	35	5	14.2857
		RIDad-12	12	3	25
		RIDad-13	26	7	26.9231
		RIDad-14	27	6	22.2222
		RIDad-15	34	7	20.5882
		RIDad-16	36	8	22.2222
		RIDad-17	27	5	18.5185
		RIDad-18	32	6	18.75
		RIDad-19	26	6	23.0769
		RIDad-20	33	7	21.2121
		RIDad-21	28	4	14.2857
		RIDad-22	30	7	23.3333
		RIDad-23	28	5	17.8571
		RIDad-24	22	4	18.1818
		RIDad-25	25	6	24
		RIDad-26	22	5	22.7273
		RIDad-27	18	4	22.2222
		RIDad-28	35	5	14.2857

## Sheet: Fig. 3G
	Figure 3G	Days	Control						RIDad
		0	0						0
		7	96.8	93.775	111.6	78.75	83.1875		89.376	90.75	89.238	131.07	84.7
		9	144	113.7	143.4	110.5	124.9		121.1	150	122.4	234.2	141.5
		11	169	155.6	175.7	148.8	168.3		213.8	213.2	216.3	325.1	213.6
		13	221.2	142.2	242.6	185	213.2		246.4	274.6	333	451.3	275.6
		15	263.841	179.56	310.005	214.243	273.78		325.125	327.228	442.225	594.104	376.65
		17	367.84	209.202	380.208	235.468	358.706		356.224	425.25	539.055	647.149	510
		19	508.086	260.876	518.616	316.028	459.472		478.325	625.931	796.027	874.677	665.336
		21	718.801	374.666	622.913	383.328	604.713		604.713	840.448	1160.95	1352	1158.37

[truncated: 35 more sheets: Fig. 3H, Fig. 3I, Fig. 4C, Fig. 4D, Fig. 4E, Fig. 4I, Fig. 5D, Fig. 5E, Fig. 5F, Fig. 5G, Fig. 5H, Fig. 5I, Fig. 6D, Fig. 6F, Fig. 7B, Fig. 7C, Fig. 7E, Fig. 8D, Fig. 8E, FIg. 8G …]
